# Supplementary material for: A fusion ORF3a-E subgenomic RNA involved in SARS-CoV-2 infection efficacy by influencing cellular protein synthesis
Source: Front Immunol. 2025 Aug 15;16:1619538. doi: 10.3389/fimmu.2025.1619538 (PMC12395053; doi:10.3389/fimmu.2025.1619538)
Supplement: Supplementary file 2 [file Table1.xlsx]

## Sheet: Sheet1
Supplemental Table 1 Primer sets for RT-PCR analysis
Primer		Sequence
E-gRNA-F	Forward	5'-ATGTACTCATTCGTTTCGGA-3'
E-gRNA-R	Reverse	5'-TTAATGGTGATGGTGATGAT-3'
N-gRNA-F	Forward	5'-ATGTCTGATAATGGACCCCA-3'
N-gRNA-R	Reverse	5'-TTAGGCCTGAGTTGAGTCAG-3'
S-gRNA-F	Forward	5'-ATGTTTGTTTTTCTTGTTTTATTGCCAC-3'
S-gRNA-R	Reverse	5'-GATCATTTAATTTAGTAGGAGACACTCCAT-3'
5’UTR-1-F	Forward	5'-ATTAAAGGTTTATACCTTCC-3'
5’UTR-1-R	Reverse	5'-CTTACCTTTCGGTCACACCC-3'
5’UTR-2-F	Forward	5'-GGCTGCATGCTTAGTGCACT-3'
5’UTR-2-R	Reverse	5'-TCGGCTGCAACACGGACGAA-3'
5’UTR-3-F	Forward	5'-ATTAAAGGTTTATACCTTCC-3'
5’UTR-3-R	Reverse	5'-TCGGCTGCAACACGGACGAA-3'
UTR-F	Forward	5'-ATTAAAGGTTTATACCTTCC-3'
UTR-S-R	Forward	5'-GATTCTGTTGGTTGGACTCT-3'
UTR-M-R	Reverse	5'-TTACTGTACAAGCAAAGCAA-3'
UTR-N-R	Forward	5'-TTCGTCCGTGTTGCAGCCGA-3'
UTR-E-R	Reverse	5'-ACGCACACAATCGAAGCGCA-3'
Leader-F	Forward	5'-CTGTTCTCTAAACGAAC-3'
Leader-N-F	Forward	5'-CTGTTCTCTAAACGAACAAACT-3'
Leader-N-R	Reverse	5'-TTAGGCCTGAGTTGAGTCAG-3'
Leader-M-R	Forward	5'-TTACTGTACAAGCAAAGCAA-3'
Leader-E-R	Reverse	5'-ACGCACACAATCGAAGCGCA-3'
Leader-ORF7a-R	Forward	5'-TCATTCTGTCTTTCTTTTGA-3'
Leader-ORF8-R	Reverse	5'-TTAGATGAAATCTAAAACAA-3'
IFNα-F	Forward	5'-GCCTCGCCCTTTGCTTTACT-3'
IFNα-R	Reverse	5'-CTGTGGGTCTCAGGGAGATCA-3'
IFNβ-F	Forward	5'-ATGACCAACAAGTGTCTCCTCC-3'
IFNβ-R	Reverse	5'-GGAATCCAAGCAAGTTGTAGCTC-3'
IFNγ-F	Forward	5'-CTAGGCAGCCAACCTAAGCA-3'
IFNγ-R	Reverse	5'-TCAAACCGGCAGTAACTGGA-3'
Supplemental Table 2 Primer sets for Race-PCR analysis
Primer		Sequence
E-5RACE-GSP-F	Forward	5'-GATTACGCCAAGCTTCGCACACAATCGAAGCGCAGTAAGGATGGCTAG-3'
E-3RACE-GSP-F	Forward	5'-GATTACGCCAAGCTTCTAGCCATCCTTACTGCGCTTCGATTGTGTGCG-3'
S- 3RACE-GSP-F	Forward	5'-GATTACGCCAAGCTTGTCCTTCCCTCAGTCAGCACCTCATGGTGTAGTC-3'
S- 5RACE-GSP-R	Reverse	5'-GATTACGCCAAGCTTACCCACATAATAAGCTGCAGCACCAGCTGTCC-3'
ORF3a- 3RACE-GSP-F	Forward	5'-GATTACGCCAAGCTTGCCTCACTCCCTTTCGGATGGCTTATTGTTGGCG-3'
ORF3a- 5RACE-GSP-R	Reverse	5'-GATTACGCCAAGCTTAGGCACGCTAGTAGTCGTCGTCGGTTCATCA-3'
M- 3RACE-GSP-F	Forward	5'-GATTACGCCAAGCTTGGATCACCGGTGGAATTGCTATCGCAATGGCTTG-3'
M- 5RACE-GSP-R	Reverse	5'-GATTACGCCAAGCTTCCTGAGTCACCTGCTACACGCTGCGAAGCTCCCA-3'
N-3RACE-GSP-F	Forward	5'-GATTACGCCAAGCTTACCAGAATGGAGAACGCAGTGGGGCGCGA-3'
N- 5RACE-GSP-R	Reverse	5'-GATTACGCCAAGCTTAAGAACGCTGAAGCGCTGGGGGCAAATTGTGC-3'
Supplemental Table 3 Probe sets for FISH and Flim-FRET analysis
Probe		Sequence
Leader+E	Probe	5'-ACGTACCTGTCTCTTCCGAAACGAATGAGTACATGTTCGT-3'
Leader+S	Probe	5'-AGACTAGTGGCAATAAAACAAGAAAAACAAACATGTTCGT-3'
UTR-3a	Probe	5'-TCTCATAAACAAATCCATAAGTTCGTTTAGAGAACAGATC-3'
3a-linker-E	Probe	5'-ATGAGTACATAAGTTCGTACTCATCAGCTTGTGCTTACAAAGGC-3'
UTR(3a)	Probe	5'-AAGTTCGTTTAGAGAACAGATCTACAAGAGATCGAAAGTTG-3'
